# Supplementary material for: Growth Hormone Response to L-Arginine Alone and Combined with Different Doses of Growth Hormone-Releasing Hormone: A Systematic Review and Meta-Analysis
Source: Int J Endocrinol. 2022 Nov 23;2022:8739289. doi: 10.1155/2022/8739289 (PMC9712012; doi:10.1155/2022/8739289)
Supplement: Supplementary Materials — Supplementary Table 1: GRADE evidence profile: Effect of Vitamin ARG and ARG + GRGH on GH. Supplementary Table 2: Study characteristics. Supplementary Table 3: Risk of bias assessment of the studies included in this meta-analysis. Appendix 1: PRISMA 2020 Checklist. Appendix 2: Search terms for Medline (PubMed). [file 8739289.f1.zip]

Archive with 5 entries (5 files):
- Appendix 1 (1).docx
- Appendix 2 (1).docx
- Supplementary Table 1 (1).docx
- Supplementary Table 2 (1).docx
- Supplementary Table 3 (1).docx
